# Supplementary material for: Antibodies against Serum Anti-Melanoma Differentiation-Associated Gene 5 in Rheumatoid Arthritis Patients with Chronic Lung Diseases
Source: Medicina (Kaunas). 2023 Feb 14;59(2):363. doi: 10.3390/medicina59020363 (PMC9962840; doi:10.3390/medicina59020363)
Supplement: Supplementary file 1 [file medicina-59-00363-s001.zip]

Archive with 1 entries (1 files):
- medicina-2202368-supplementary.pdf
